# Supplementary material for: Conceptualising emotional and cognitive dysregulation amongst sports bettors; an exploratory study of ‘tilting’ in a new context
Source: PLoS One. 2022 Feb 17;17(2):e0264000. doi: 10.1371/journal.pone.0264000 (PMC8853566; doi:10.1371/journal.pone.0264000)
Supplement: S1 Dataset — Values and labels are also included. (XLSX) [file pone.0264000.s001.xlsx]

## Sheet: Rawdata
Age_range	Gender	Education	UK_region	Gambling_frequency	Inplay_conventional	Embedded_livestream_frequency	Embedded_livestream_importance	Virtual_updates_frequency	Virtual_updates_importance	Statsboard_frequency	Statsboard_importance	Cashout_frequency	Cashout_importance	Instant_deposit_frequency	Instant_deposit_importance	Concurrent_bets_frequency	Concurrent_bets_importance	Highodds_frequency	Highodds_importance	Perceived_tilting	Perceived_tilting_Total	ZPerceived_tilting_Total	UPPS_Total	OPTS9_Total	ZOPTS9_Total	GAMCOGPGS_Total	QCL_1
The age range of the participant	The gender of the participant	The level of highest educational attainment of the particpant	The resiidng UK country of the particioant	Gambling frequency	Participant either egages with i-play betting or not	The frequency at which the participant uses the embedded livestream feature	The importance the participant places on the embedded livestream feature	The frequency at which the participant uses the virtual updates feature	The importance the participant places on the virtual updates feature	The frequency at which the participant uses the statistics board feature	The importance the participant places on the statistics board feature	The frequency at which the participant uses the cash-out feature	The importance the participant places on the cash-out feature	The frequency at which the participant uses the instant deposit feature	The importance the participant places on the instant deposit feature	The frequency at which the participant uses the concurrent bets feature	The importance the participant places on the concurrent bets feature	The frequency at which the participant uses the ability to place high-odds bets	The importance the participant places on the ability to place high-odds bets	The frequency the participant recalls tilting in the past 6 months	Total perceived tilting score	Zscore (Perceived_tilting_Total)	Total UPPS score	Total OPTS-9 score	Zscore: Total OPTS-9 score	Total perceived skill score	Cluster Number of Case
2	1	3	1	4	1	3	2	4	4	4	3	1	1	4	4	4	4	2	2	4	4	2.48891	55	33	4.33422	27	1
3	1	6	2	2	1	1	0	0		2	1	2	2	4	3	0		0		0	0	-0.706551	46	3	-0.66424	13	3
2	1	4	2	1	1	1	0	2	1	2	1	2	3	4	3	2	2	3	3	0	0	-0.706551	38	2	-0.830856	22	3
3	1	4	2	1	1	2	2	1	1	3	2	3	3	3	4	0		3	3	1	1	0.0923132	44	11	0.668683	16	2
1	1	4	2	1	1	0		1	1	1	1	2	4	1	1	0		2	0	1	1	0.0923132	35	1	-0.997471	24	3
5	1	6	3	2	1	0		1	1	1	1	3	3	3	2	1	2	1	1	0	0	-0.706551	42	1	-0.997471	19	3
1	1	4	3	2	1	4	4	1	1	4	4	2	2	2	0	2	0	2	1	1	1	0.0923132	32	8	0.168837	27	2
2	1	4	3	2	2															0	0	-0.706551	54	15	1.33515	16	2
2	1	5	3	2	1	0		0		0		1	1	2	3	2	3	1	2	0	0	-0.706551	42	1	-0.997471	11	3
2	1	3	3	1	1	0		0		0		2	3	0		4	3	2	2	1	1	0.0923132	44	3	-0.66424	14	3
8	2	4	2	2	2															0	0	-0.706551	28	0	-1.16409	5	3
2	2	3	4	1	2															0	0	-0.706551	34	0	-1.16409	13	3
3	2	3	2	1	2															1	1	0.0923132	40	2	-0.830856	21	3
2	1	4	3	3	2															0	0	-0.706551	41	8	0.168837	11	3
2	1	3	1	4	1	2	2	3	0	3	3	2	1	3	4	3	4	0		0	0	-0.706551	42	3	-0.66424	24	3
2	1	4	4	1	1	0		0		0		0		3	3	2	2	0		0	0	-0.706551	50	5	-0.331009	11	3
1	1	3	1	1	2															0	0	-0.706551	38	8	0.168837	14	3
1	1	4	2	1	1	0		1	0	1	0	3	3	2	1	0		0		0	0	-0.706551	45	4	-0.497625	17	3
3	1	3	2	2	1	1	0	3	2	2	2	3	3	3	2	2	2	2	2	1	1	0.0923132	50	11	0.668683	21	2
1	1	4	2	1	1	0		1	0	2	2	2	3	4	3	4	4	3	3	0	0	-0.706551	41	7	0.00222154	19	3
1	1	2	4	1	2															0	0	-0.706551	43	6	-0.164394	8	3
1	2	4	2	1	2															0	0	-0.706551	39	2	-0.830856	16	3
3	1	3	2	2	2															0	0	-0.706551	48	3	-0.66424	24	3
3	1	5	2	2	2															0	0	-0.706551	49	4	-0.497625	9	3
2	1	5	2	1	1	0		0		1	1	1	2	0		2	1	0		0	0	-0.706551	37	3	-0.66424	18	3
1	1	3	2	1	2															0	0	-0.706551	47	18	1.83499	26	2
6	1	4	3	4	2															1	1	0.0923132	51	11	0.668683	13	2
4	1	5	2	1	1	1	0	4	2	4	4	3	4	2	0	3	3	2	2	0	0	-0.706551	37	3	-0.66424	12	3
8	1	2	1	2	1	0		3	2	2	2	2	3	3	3	2	2	1	1	2	2	0.891178	39	9	0.335452	15	2
4	1	3	3	1	1	0		2	0	2	0	2	1	2	0	0		1	0	0	0	-0.706551	44	5	-0.331009	17	3
3	1	4	2	2	1	1	0	1	0	2	1	2	2	2	2	3	3	2	2	0	0	-0.706551	37	0	-1.16409	19	3
3	2	2	1	1	1	2	1	3	2	1	1	3	3	2	1	0		3	3	0	0	-0.706551	34	3	-0.66424	13	3
3	1	3	1	1	1	1	0	2	1	0		3	3	4	3	2	1	2	2	1	1	0.0923132	48	4	-0.497625	6	3
3	1	4	1	3	1	0		0		0		3	0	0		1	0	3	0	0	0	-0.706551	39	3	-0.66424	21	3
8	1	4	1	3	1	1	1	4	4	4	4	0		1	0	0		0		0	0	-0.706551	35	3	-0.66424	29	3
3	1	4	1	1	1	2	0	1	0	0		2	1	3	2	2	2	1	0	0	0	-0.706551	38	0	-1.16409	21	3
1	1	4	2	3	1	1	0	1	1	4	4	3	2	4	4	3	2	3	3	0	0	-0.706551	49	6	-0.164394	24	3
2	1	5	2	1	1	2	0	2	3	2	3	2	4	2	2	2	2	0		0	0	-0.706551	57	4	-0.497625	14	3
8	1	5	2	3	2															0	0	-0.706551	32	0	-1.16409	35	3
2	1	4	2	1	2															0	0	-0.706551	43	6	-0.164394	24	3
4	1	2	2	4	1	3	2	3	2	4	3	1	1	4	4	2	2	1	0	6	6	4.08664	58	23	2.66807	31	1
1	1	4	2	1	1	0		1	0	2	1	3	3	0		1	0	3	3	1	1	0.0923132	32	3	-0.66424	12	3
4	1	5	1	3	1	2	1	2	0	2	0	3	2	2	3	2	1	3	2	4	4	2.48891	48	10	0.502068	25	1
7	1	6	1	1	2															1	1	0.0923132	32	9	0.335452	20	2
1	1	3	2	4	1	2	1	0		2	0	1	1	4	3	2	1	1	0	1	1	0.0923132	45	8	0.168837	27	2
2	1	5	2	1	1	3	2	1	1	2	2	3	3	2	2	3	3	2	2	0	0	-0.706551	51	3	-0.66424	23	3
3	1	5	2	3	1	1	0	2	1	3	4	2	2	4	3	2	2	2	2	1	1	0.0923132	55	3	-0.66424	23	3
1	1	4	2	4	1	3	2	3	1	4	4	1	1	3	4	1	0	3	2	1	1	0.0923132	48	8	0.168837	27	2
2	2	4	1	1	1	1	0	2	1	0		2	2	2	2	1	0	0		1	1	0.0923132	54	12	0.835299	18	2
1	2	2	1	3	2															1	1	0.0923132	39	4	-0.497625	12	3
3	1	4	3	2	1	1	0	1	1	2	1	3	4	1	1	3	1	1	1	1	1	0.0923132	44	5	-0.331009	14	3
3	1	3	3	1	2															0	0	-0.706551	45	4	-0.497625	11	3
2	1	4	2	2	1	1	0	2	0	3	3	2	2	2	2	2	1	2	3	1	1	0.0923132	33	18	1.83499	18	2
3	2	3	1	1	2															0	0	-0.706551	38	3	-0.66424	17	3
4	2	3	4	2	2															0	0	-0.706551	38	3	-0.66424	10	3
2	1	2	4	1	1	2	1	4	3	3	1	3	3	4	4	2	0	0		2	2	0.891178	56	11	0.668683	18	2
6	1	4	4	1	2															0	0	-0.706551	42	10	0.502068	22	2
1	1	4	4	1	2															0	0	-0.706551	46	11	0.668683	13	2
3	1	4	4	1	1	0		0		0		1	0	0		0		0		1	1	0.0923132	39	1	-0.997471	24	3
1	1	4	4	3	1	1	0	2	1	2	2	3	4	4	4	1	1	3	4	2	2	0.891178	40	7	0.00222154	11	2
6	1	3	4	2	1	1	0	4	4	4	4	3	2	4	0	2	1	1	0	1	1	0.0923132	33	0	-1.16409	29	3
4	1	5	4	1	1	2	1	2	1	2	1	2	1	2	1	1	0	0		2	2	0.891178	45	13	1.00191	26	2
4	1	4	4	1	1	2	0	3	1	4	4	3	4	2	4	3	4	3	4	0	0	-0.706551	43	2	-0.830856	19	3
2	1	5	4	2	1	1	0	1	0	3	2	2	2	4	3	3	2	2	3	0	0	-0.706551	38	4	-0.497625	12	3
2	1	5	4	2	1	1	0	0		2	1	3	3	0		1	0	2	1	0	0	-0.706551	44	1	-0.997471	15	3
3	1	5	4	2	1	3	2	3	2	3	3	3	4	2	3	1	1	0		1	1	0.0923132	40	5	-0.331009	30	3
4	1	5	4	3	1	2	2	0		1	0	2	2	4	4	3	2	0		0	0	-0.706551	40	1	-0.997471	25	3
3	2	4	4	1	2															0	0	-0.706551	33	5	-0.331009	19	3
1	1	4	4	1	2															1	1	0.0923132	40	1	-0.997471	9	3
4	1	3	2	1	1	1	0	1	0	2	2	3	3	3	3	3	3	2	2	3	3	1.69004	51	6	-0.164394	21	1
1	1	3	3	3	2															0	0	-0.706551	53	21	2.33484	15	2
4	1	2	2	2	1	0		2	0	1	0	3	3	1	0	0		2	2	0	0	-0.706551	44	1	-0.997471	10	3
4	1	3	2	1	2															1	1	0.0923132	47	8	0.168837	22	2
1	2	4	2	1	2															0	0	-0.706551	36	0	-1.16409	5	3
1	1	3	2	1	2															1	1	0.0923132	45	6	-0.164394	12	3
2	2	4	2	3	1	0		2	2	4	4	3	2	2	2	2	1	3	2	3	3	1.69004	63	12	0.835299	26	1
2	1	4	2	1	1	1	1	0		2	2	3	3	3	3	2	3	0		5	5	3.28777	42	11	0.668683	18	1
7	1	4	3	3	1	1	1	2	2	2	2	2	3	1	1	0		0		0	0	-0.706551	42	5	-0.331009	21	3
4	1	5	2	1	1	0		2	1	3	3	1	1	2	3	3	4	4	4	1	1	0.0923132	33	8	0.168837	22	2
4	2	3	2	1	2															0	0	-0.706551	40	6	-0.164394	9	3
4	2	3	2	1	2															0	0	-0.706551	39	4	-0.497625	6	3
6	1	4	2	1	2															0	0	-0.706551	46	9	0.335452	20	2
1	1	3	2	1	1	0		1	2	3	3	2	3	2	2	0		3	3	1	1	0.0923132	42	10	0.502068	21	2
3	2	2	2	1	2															0	0	-0.706551	46	4	-0.497625	24	3
2	2	3	3	3	1	2	2	3	4	4	4	2	3	2	2	0		1	1	4	4	2.48891	43	22	2.50145	18	1
5	1	3	2	4	1	3	4	3	2	4	4	2	3	3	3	1	2	0		2	2	0.891178	47	16	1.50176	30	2
3	2	4	3	2	1	1	1	2	1	0		1	3	2	0	0		0		1	1	0.0923132	37	0	-1.16409	30	3
7	1	4	2	3	1	2	1	4	3	2	2	2	2	4	4	1	0	0		0	0	-0.706551	28	0	-1.16409	32	3
4	2	3	2	1	2															3	3	1.69004	35	14	1.16853	5	1
1	1	4	2	1	1	3	3	3	3	3	3	4	4	3	4	1	1	2	2	1	1	0.0923132	39	8	0.168837	17	2
2	2	5	2	1	1	1	2	0		2	2	2	3	2	2	3	4	2	3	0	0	-0.706551	37	11	0.668683	23	2
1	2	3	2	1	1	2	0	2	1	0		0		3	2	1	1	2	1	1	1	0.0923132	54	12	0.835299	7	2
3	1	3	2	1	1	2	3	2	1	3	4	2	3	2	1	1	0	3	3	1	1	0.0923132	55	4	-0.497625	21	3
3	1	3	2	3	1	3	3	3	3	4	4	2	3	3	3	2	1	3	2	1	1	0.0923132	45	1	-0.997471	12	3
11	1	2	2	3	2															3	3	1.69004	41	11	0.668683	25	1
1	1	2	2	2	1	2	2	3	2	4	4	3	4	4	2	4	4	2	3	0	0	-0.706551	45	5	-0.331009	26	3
4	2	4	1	3	2															3	3	1.69004	48	15	1.33515	13	1
2	1	4	1	1	1	0		3	3	4	4	4	4	1	1	0		2	2	0	0	-0.706551	33	0	-1.16409	22	3
4	1	6	2	2	1	0		2	0	3	2	3	2	2	1	2	2	1	0	0	0	-0.706551	44	3	-0.66424	24	3
1	1	4	3	1	1	0		2	0	1	2	2	3	2	1	0		0		1	1	0.0923132	35	3	-0.66424	20	3
2	1	5	1	2	2															0	0	-0.706551	37	11	0.668683	11	2
4	1	4	1	2	1	1	2	1	1	2	2	2	1	2	1	0		0		1	1	0.0923132	45	9	0.335452	29	2
4	1	5	1	2	1	1	1	1	1	4	4	4	4	4	4	2	4	3	4	1	1	0.0923132	44	12	0.835299	27	2
4	1	5	1	2	2															0	0	-0.706551	40	13	1.00191	25	2
4	1	5	1	1	1	0		0		1	0	3	3	4	4	3	3	2	2	1	1	0.0923132	40	10	0.502068	21	2
4	1	5	2	2	1	1	1	1	0	2	2	2	2	4	3	1	0	2	3	0	0	-0.706551	31	2	-0.830856	20	3
1	1	4	2	1	2															1	1	0.0923132	41	5	-0.331009	18	3
6	2	4	2	3	1	0		3	1	3	1	0		0		0		0		0	0	-0.706551	36	0	-1.16409	26	3
1	1	4	2	2	1	2	3	2	2	1	1	2	4	3	2	2	2	1	4	1	1	0.0923132	45	6	-0.164394	17	3
2	2	2	4	3	1	2	1	4	4	4	4	3	3	3	1	1	0	3	3	3	3	1.69004	42	15	1.33515	8	1
2	1	4	2	1	1	2	2	1	1	2	2	3	4	3	4	2	3	2	3	0	0	-0.706551	38	2	-0.830856	10	3
5	1	4	2	1	1	3	3	2	1	3	3	4	4	3	3	2	2	2	3	0	0	-0.706551	41	6	-0.164394	25	3
3	2	4	2	1	1	2	1	2	2	2	1	2	2	3	3	1	1	1	0	0	0	-0.706551	41	3	-0.66424	8	3
4	2	4	2	2	1	2	0	2	0	1	0	3	0	3	3	3	0	1	0	0	0	-0.706551	31	6	-0.164394	5	3
3	2	3	2	1	1	0		2	0	1	0	2	2	3	0	1	0	2	1	0	0	-0.706551	34	5	-0.331009	8	3
3	1	4	2	3	1	3	4	4	4	3	4	2	2	2	3	3	4	2	3	0	0	-0.706551	41	1	-0.997471	14	3
1	1	5	2	1	2															0	0	-0.706551	42	10	0.502068	18	2
2	1	3	2	1	2															0	0	-0.706551	43	5	-0.331009	24	3
3	1	5	2	3	1	2	0	3	0	3	2	3	4	4	4	3	3	1	4	2	2	0.891178	33	3	-0.66424	17	3
3	1	5	2	3	1	2	1	3	2	4	3	2	2	1	0	2	2	1	0	0	0	-0.706551	29	3	-0.66424	20	3
1	1	4	1	1	1	3	1	3	2	2	1	2	2	3	2	3	1	3	1	1	1	0.0923132	41	8	0.168837	27	2
2	1	4	3	3	1	2	0	4	2	4	3	1	2	4	3	3	3	1	0	1	1	0.0923132	51	14	1.16853	24	2
2	2	5	1	1	1	0		0		2	1	2	4	3	2	0		3	1	1	1	0.0923132	53	4	-0.497625	29	3
5	1	4	2	2	1	1	0	1	0	2	2	2	4	3	2	3	3	3	3	1	1	0.0923132	35	20	2.16822	14	2
4	1	4	3	2	1	2	2	3	4	4	4	2	3	0		2	2	2	2	1	1	0.0923132	37	0	-1.16409	17	3
3	1	4	2	1	2															2	2	0.891178	55	18	1.83499	17	2
3	2	5	2	1	2															0	0	-0.706551	45	2	-0.830856	20	3
7	2	4	2	2	1	0		2	3	3	3	3	3	3	3	2	2	0		1	1	0.0923132	30	11	0.668683	18	2
4	1	2	3	3	1	3	3	3	3	3	3	3	1	3	2	3	3	2	2	1	1	0.0923132	50	15	1.33515	17	2
6	1	3	2	3	1	1	0	2	2	2	1	2	3	1	2	0		1	0	0	0	-0.706551	46	7	0.00222154	11	3
7	1	2	2	2	1	1	3	2	3	2	2	3	4	2	3	1	1	2	3	1	1	0.0923132	34	6	-0.164394	25	3
6	2	3	2	4	1	1	3	2	1	3	4	1	1	0		0		2	3	0	0	-0.706551	29	1	-0.997471	8	3
4	1	4	2	2	1	3	3	4	4	3	3	2	4	2	2	1	2	1	1	0	0	-0.706551	37	4	-0.497625	19	3
1	1	5	2	2	1	2	1	3	3	3	3	3	3	2	2	2	2	2	3	1	1	0.0923132	27	10	0.502068	29	2
1	1	3	2	3	1	3	3	2	3	1	1	3	4	3	4	0		1	1	5	5	3.28777	47	25	3.0013	25	1
2	1	5	2	4	1	1	2	1	4	0		1	3	0		4	4	4	4	2	2	0.891178	48	3	-0.66424	9	3
6	2	4	2	2	2															0	0	-0.706551	36	0	-1.16409	21	3
6	1	3	2	4	1	2	0	3	2	4	4	3	3	3	3	4	4	2	2	6	6	4.08664	48	10	0.502068	16	1
4	2	4	2	3	1	3	2	2	1	3	2	1	2	1	1	1	1	2	2	0	0	-0.706551	36	5	-0.331009	25	3
1	1	4	2	2	1	2	1	1	1	2	2	0		1	0	2	2	2	1	0	0	-0.706551	46	4	-0.497625	22	3
3	2	4	2	2	1	2	0	4	4	3	3	3	3	3	3	2	3	4	4	1	1	0.0923132	47	5	-0.331009	18	3
5	2	4	2	3	1	2	1	2	1	3	2	0		3	3	2	1	0		1	1	0.0923132	29	1	-0.997471	11	3
4	2	2	3	2	1	1	3	2	1	1	1	3	3	2	2	1	1	3	3	0	0	-0.706551	33	0	-1.16409	9	3
3	2	4	2	1	2															0	0	-0.706551	38	9	0.335452	12	2
2	1	5	2	3	1	2	0	2	0	3	2	2	2	4	2	3	3	2	1	2	2	0.891178	53	12	0.835299	18	2
5	1	2	2	1	1	1	0	1	0	4	3	2	2	3	0	1	0	1	0	0	0	-0.706551	36	5	-0.331009	25	3
8	1	4	2	1	2															0	0	-0.706551	38	8	0.168837	20	3
3	1	3	3	3	1	2	0	2	0	2	2	0		2	3	0		0		0	0	-0.706551	35	3	-0.66424	13	3
3	2	2	2	1	1	1	4	0		2	2	0		2	2	1	2	0		0	0	-0.706551	43	0	-1.16409	11	3
6	1	3	2	2	1	3	0	3	0	1	0	3	3	2	2	2	2	2	2	0	0	-0.706551	38	2	-0.830856	9	3
3	1	4	2	1	2															2	2	0.891178	47	17	1.66838	15	2
9	1	3	2	1	2															0	0	-0.706551	27	0	-1.16409	23	3
2	2	4	2	3	1	3	3	2	1	3	2	2	1	2	1	1	0	2	1	0	0	-0.706551	38	5	-0.331009	28	3
3	2	2	2	1	1	2	2	1	1	3	2	3	3	4	3	3	3	3	4	1	1	0.0923132	44	8	0.168837	5	2
1	2	3	1	1	1	1	0	3	3	1	0	3	4	4	4	2	2	1	2	2	2	0.891178	45	9	0.335452	11	2
4	2	5	2	1	2															0	0	-0.706551	35	4	-0.497625	23	3
5	1	2	2	3	1	3	2	1	1	4	3	2	4	3	3	4	4	2	3	6	6	4.08664	54	18	1.83499	21	1
2	1	2	2	4	1	2	2	4	4	4	4	3	2	4	2	3	3	0		1	1	0.0923132	43	12	0.835299	23	2
4	2	4	2	1	1	2	1	1	0	1	0	3	3	2	2	1	0	1	0	0	0	-0.706551	26	2	-0.830856	11	3
2	2	3	2	2	1	2	0	2	1	2	1	3	3	3	2	0		2	2	3	3	1.69004	32	7	0.00222154	8	1
6	2	3	3	1	1	0		0		3	1	2	3	2	0	0		0		0	0	-0.706551	29	2	-0.830856	30	3
4	1	4	3	3	1	1	0	1	1	2	2	2	2	3	3	2	3	2	2	1	1	0.0923132	37	5	-0.331009	24	3
5	2	4	2	1	1	1	2	0		1	1	2	2	3	3	1	2	2	2	0	0	-0.706551	37	10	0.502068	13	2
3	2	4	2	2	1	2	1	2	1	3	3	3	4	3	3	2	3	2	3	0	0	-0.706551	34	2	-0.830856	23	3
6	2	4	2	2	1	0		0		1	1	0		1	1	2	2	0		0	0	-0.706551	33	0	-1.16409	9	3
4	1	4	2	4	1	1	1	2	2	3	2	2	3	4	4	0		1	1	2	2	0.891178	49	8	0.168837	23	2
4	1	4	2	2	1	2	2	2	1	1	0	1	2	3	3	0		0		0	0	-0.706551	33	0	-1.16409	29	3
2	1	5	2	1	2															0	0	-0.706551	49	2	-0.830856	7	3
1	1	4	2	3	1	3	2	1	1	3	3	4	4	3	3	2	2	3	4	1	1	0.0923132	42	7	0.00222154	16	2
3	1	3	2	2	1	2	1	1	0	3	4	3	4	3	3	3	3	2	1	0	0	-0.706551	27	5	-0.331009	18	3
4	1	5	2	1	2															1	1	0.0923132	44	10	0.502068	20	2
1	1	3	2	4	1	3	1	0		0		1	1	4	3	1	0	0		1	1	0.0923132	45	3	-0.66424	26	3
1	1	4	2	1	1	2	1	2	1	0		1	3	1	1	0		0		0	0	-0.706551	45	1	-0.997471	18	3
3	1	4	1	1	2															1	1	0.0923132	45	15	1.33515	25	2
4	1	3	4	3	1	2	1	2	1	2	2	3	3	4	4	1	0	1	1	1	1	0.0923132	44	23	2.66807	11	2
1	1	2	2	4	1	2	3	4	3	4	4	2	1	3	3	3	2	2	1	2	2	0.891178	42	10	0.502068	31	2
3	1	3	2	1	1	2	1	3	2	4	2	1	3	3	4	0		1	2	1	1	0.0923132	48	14	1.16853	22	2
3	1	4	2	4	1	2	4	4	4	4	4	2	3	2	2	4	4	1	1	1	1	0.0923132	54	11	0.668683	22	2
3	1	5	2	2	2															2	2	0.891178	45	6	-0.164394	24	2
4	1	4	2	4	1	3	3	3	3	3	3	2	2	1	1	1	0	2	2	1	1	0.0923132	47	10	0.502068	18	2
4	1	2	2	1	1	2	3	2	2	2	3	0		2	3	1	0	2	1	0	0	-0.706551	42	10	0.502068	20	2
1	1	1	2	1	2															0	0	-0.706551	56	24	2.83468	27	2
5	1	4	2	3	1	3	0	2	0	3	3	2	3	4	4	3	3	1	1	1	1	0.0923132	34	0	-1.16409	21	3
4	1	4	2	3	1	1	1	0		1	2	0		3	3	1	1	1	1	1	1	0.0923132	44	1	-0.997471	9	3
1	1	3	2	4	1	3	3	2	2	4	4	1	4	3	2	1	2	3	3	2	2	0.891178	37	6	-0.164394	27	2
2	1	4	2	1	2															0	0	-0.706551	49	0	-1.16409	16	3
5	1	6	2	2	2															0	0	-0.706551	37	0	-1.16409	10	3
4	1	4	2	4	1	2	2	3	3	4	4	1	1	2	1	2	2	0		2	2	0.891178	42	8	0.168837	33	2
1	1	3	3	2	1	1	0	0		2	2	1	2	3	3	2	4	2	4	5	5	3.28777	50	26	3.16791	22	1
1	1	4	2	1	1	2	2	3	3	4	4	2	2	1	2	1	2	2	1	0	0	-0.706551	33	1	-0.997471	22	3
6	1	3	2	1	2															0	0	-0.706551	41	0	-1.16409	22	3
3	1	3	2	3	1	2	1	2	1	4	3	2	4	3	4	2	1	1	1	0	0	-0.706551	44	5	-0.331009	21	3
3	1	5	2	1	1	2	1	1	1	2	2	2	1	2	1	2	1	3	4	2	2	0.891178	44	0	-1.16409	16	3
1	1	5	2	1	2															0	0	-0.706551	42	4	-0.497625	22	3
3	1	3	2	3	1	4	4	3	2	2	4	0		3	3	2	1	2	1	3	3	1.69004	51	21	2.33484	27	1
2	1	3	2	2	1	2	1	2	1	3	3	2	2	1	1	2	3	2	2	0	0	-0.706551	44	0	-1.16409	19	3
2	1	5	2	1	1	2	2	2	1	1	1	2	2	2	2	2	2	3	3	3	3	1.69004	48	13	1.00191	28	1
3	1	4	2	1	1	2	2	1	1	4	4	2	4	3	3	2	3	1	1	0	0	-0.706551	41	14	1.16853	25	2
2	1	3	2	1	1	1	0	4	3	4	4	4	4	3	3	2	2	3	3	1	1	0.0923132	47	10	0.502068	23	2
1	1	2	2	4	1	3	2	2	3	1	1	2	2	3	3	2	2	0		4	4	2.48891	48	20	2.16822	22	1
5	1	2	2	3	1	2	1	0		4	3	1	1	4	4	0		2	1	2	2	0.891178	48	23	2.66807	12	1
2	1	5	2	3	1	3	2	1	1	2	2	2	4	2	3	0		1	1	0	0	-0.706551	51	4	-0.497625	20	3
2	1	4	2	2	1	2	3	1	1	2	2	1	3	4	4	1	2	1	4	2	2	0.891178	35	13	1.00191	10	2
9	1	5	2	1	1	1	0	1	0	1	0	1	1	0		0		0		0	0	-0.706551	30	1	-0.997471	24	3
1	1	4	2	1	2															0	0	-0.706551	39	5	-0.331009	19	3
5	1	4	2	3	1	2	2	2	2	1	0	2	3	3	2	1	1	2	3	1	1	0.0923132	42	11	0.668683	23	2
1	1	4	2	3	1	1	1	1	0	2	1	1	3	3	2	2	2	2	1	0	0	-0.706551	38	10	0.502068	23	2
8	1	2	2	3	1	1	0	2	0	1	0	3	1	3	1	0		1	0	1	1	0.0923132	40	7	0.00222154	20	2
7	1	3	2	1	2															0	0	-0.706551	32	4	-0.497625	24	3
5	1	4	2	3	1	3	3	3	4	4	4	4	3	3	3	3	3	1	1	2	2	0.891178	46	11	0.668683	23	2
1	1	4	2	2	1	2	3	1	1	3	3	3	3	4	4	2	2	2	2	1	1	0.0923132	43	7	0.00222154	18	2
1	1	3	2	3	1	0		2	3	4	4	3	3	4	1	1	1	3	3	4	4	2.48891	46	13	1.00191	12	1
2	1	5	2	4	1	4	4	2	2	3	3	4	4	1	2	3	2	1	3	0	0	-0.706551	51	5	-0.331009	8	3
1	1	3	2	2	1	3	1	4	4	3	2	3	4	4	4	1	1	3	3	1	1	0.0923132	40	10	0.502068	18	2
4	1	4	2	1	1	3	1	2	2	1	0	3	4	3	3	4	4	2	2	0	0	-0.706551	30	0	-1.16409	12	3
1	1	2	2	3	2															4	4	2.48891	43	6	-0.164394	20	1
1	1	3	2	3	1	4	4	4	4	4	4	4	4	4	4	3	3	2	2	3	3	1.69004	64	16	1.50176	23	1
3	1	4	1	1	1	1	1	2	2	3	3	2	3	2	3	2	3	2	3	1	1	0.0923132	41	10	0.502068	14	2
8	1	3	2	3	1	2	2	1	0	3	3	3	4	2	1	2	3	1	0	0	0	-0.706551	35	7	0.00222154	19	3
1	1	4	2	1	1	2	1	4	4	4	4	4	4	4	4	2	2	3	2	3	3	1.69004	46	9	0.335452	28	1
4	1	4	3	2	1	1	0	0		2	2	2	3	3	3	0		2	3	0	0	-0.706551	44	5	-0.331009	13	3
4	1	2	2	2	1	4	4	4	4	2	2	4	4	4	4	4	4	3	4	1	1	0.0923132	28	4	-0.497625	21	3
4	1	3	2	1	2															0	0	-0.706551	48	6	-0.164394	12	3
2	1	4	3	1	1	0		1	1	1	0	1	2	1	2	2	2	2	2	1	1	0.0923132	35	8	0.168837	12	2
7	1	3	2	3	1	2	1	2	2	3	2	3	3	2	2	2	2	2	2	1	1	0.0923132	40	6	-0.164394	30	3

## Sheet: ListVariables
Age_range	Gender	Education	UK_region	Gambling_frequency	Inplay_conventional	Embedded_livestream_frequency	Embedded_livestream_importance	Virtual_updates_frequency	Virtual_updates_importance	Statsboard_frequency	Statsboard_importance	Cashout_frequency	Cashout_importance	Instant_deposit_frequency	Instant_deposit_importance	Concurrent_bets_frequency	Concurrent_bets_importance	Highodds_frequency	Highodds_importance	Perceived_tilting	Perceived_tilting_Total	ZPerceived_tilting_Total	UPPS_Total	OPTS9_Total	ZOPTS9_Total	GAMCOGPGS_Total	QCL_1
The age range of the participant	The gender of the participant	The level of highest educational attainment of the particpant	The resiidng UK country of the particioant	Gambling frequency	Participant either egages with i-play betting or not	The frequency at which the participant uses the embedded livestream feature	The importance the participant places on the embedded livestream feature	The frequency at which the participant uses the virtual updates feature	The importance the participant places on the virtual updates feature	The frequency at which the participant uses the statistics board feature	The importance the participant places on the statistics board feature	The frequency at which the participant uses the cash-out feature	The importance the participant places on the cash-out feature	The frequency at which the participant uses the instant deposit feature	The importance the participant places on the instant deposit feature	The frequency at which the participant uses the concurrent bets feature	The importance the participant places on the concurrent bets feature	The frequency at which the participant uses the ability to place high-odds bets	The importance the participant places on the ability to place high-odds bets	The frequency the participant recalls tilting in the past 6 months	Total perceived tilting score	Zscore (Perceived_tilting_Total)	Total UPPS score	Total OPTS-9 score	Zscore: Total OPTS-9 score	Total perceived skill score	Cluster Number of Case
Ordinal	Nominal	Ordinal	Nominal	Ordinal	Nominal	Ordinal	Ordinal	Ordinal	Ordinal	Ordinal	Ordinal	Ordinal	Ordinal	Ordinal	Ordinal	Ordinal	Ordinal	Ordinal	Ordinal	Ordinal	Scale	Scale	Scale	Scale	Scale	Scale	Nominal
1 | 18-24	1 | Male	1 | Primary school	1 | Wales	1 | Monthly	1 | In-play bettor	0 | Never	0 | Not at all important	0 | Never	0 | Not at all important	0 | Never	0 | Not at all important	0 | Never	0 | Not at all important	0 | Never	0 | Not at all important	0 | Never	0 | Not at all important	0 | Never	0 | Not at all important	0 | 0 times
2 | 25-29	2 | Female	2 | Secondary school	2 | England	2 | Weekly	2 | Conventional bettor	1 | Rarely	1 | Somewhat important	1 | Rarely	1 | Somewhat important	1 | Rarely	1 | Somewhat important	1 | Rarely	1 | Somewhat important	1 | Rarely	1 | Somewhat important	1 | Rarely	1 | Somewhat important	1 | Rarely	1 | Somewhat important	1 | 1-2 times
3 | 30-34		3 | College	3 | Scotland	3 | A few times a week		2 | Sometimes	2 | Moderately important	2 | Sometimes	2 | Moderately important	2 | Sometimes	2 | Moderately important	2 | Sometimes	2 | Moderately important	2 | Sometimes	2 | Moderately important	2 | Sometimes	2 | Moderately important	2 | Sometimes	2 | Moderately important	2 | 3-4 times
4 | 35-39		4 | Undergraduate degree	4 | Northern Ireland	4 | Everyday		3 | Often	3 | Very important	3 | Often	3 | Very important	3 | Often	3 | Very important	3 | Often	3 | Very important	3 | Often	3 | Very important	3 | Often	3 | Very important	3 | Often	3 | Very important	3 | 5-6 times
5 | 40-44		5 | Postgraduate degree				4 | Always	4 | Extremely important	4 | Always	4 | Extremely important	4 | Always	4 | Extremely important	4 | Always	4 | Extremely important	4 | Always	4 | Extremely important	4 | Always	4 | Extremely important	4 | Always	4 | Extremely important	4 | 7-8 times
6 | 45-49		6 | Other																		5 | 9-10 times
7 | 50-54																				6 | Over 10 times
8 | 55-59
9 | 60-64
10 | 65-69
11 | 70+
